# Supplementary material for: iPSC-RPE patch restores photoreceptors and regenerates choriocapillaris in a pig retinal degeneration model
Source: JCI Insight. 2025 May 22;10(10):e179246. doi: 10.1172/jci.insight.179246 (PMC12128979; doi:10.1172/jci.insight.179246)
Supplement: Supporting data values [file jciinsight-10-179246-s033.xlsx]

## Sheet: Fig 3A
Dice coffecient
	Vitreous		NFL		GCL/IPL		INL		ONL		EZ		IZ/RPE		Choroid/Sclera		DZ		Macro
	Mean	SD	Mean	SD	Mean	SD	Mean	SD	Mean	SD	Mean	SD	Mean	SD	Mean	SD	Mean	SD	Mean	SD
Exp 1	0.995749	0.0067642	0.931159	0.0201797	0.949626	0.0156065	0.892675	0.0456636	0.898619	0.0463457	0.841729	0.0581098	0.866269	0.0553403	0.992608	0.0094117	0.812023	0.0820035	0.90894	0.0240528
Exp 2	0.997614	0.0040893	0.930883	0.0204253	0.952334	0.0157693	0.893166	0.05064	0.898766	0.0548253	0.849248	0.0546247	0.866584	0.0574028	0.995798	0.0064874	0.800959	0.0923529	0.909484	0.0240899
Exp 3	0.992478	0.0146283	0.921174	0.0360003	0.95084	0.0215624	0.893964	0.0501634	0.902596	0.0503884	0.830391	0.0689454	0.863722	0.0537208	0.986252	0.0257393	0.789327	0.0918793	0.903416	0.0291362
Exp 4	0.998248	0.0015113	0.921918	0.0226129	0.95173	0.0179171	0.896443	0.0542408	0.903097	0.0468115	0.83505	0.055657	0.854719	0.0586153	0.996622	0.0020484	0.808067	0.0799431	0.907322	0.024672
Average Surface Distance (pixels)
	NFL		GCL/IPL		INL		ONL		EZ		IZ/RPE		Choroid/Sclera		DZ
	Mean	SD	Mean	SD	Mean	SD	Mean	SD	Mean	SD	Mean	SD	Mean	SD	Mean	SD
Exp 1	0.674955	0.249964	2.04393	0.627427	1.90232	1.77714	4.21215	9.46015	2.44483	4.34654	2.34818	3.32896	2.09556	2.38765	8.49076	14.2781
Exp 2	0.732318	0.425782	0.7428	0.3031	2.2001	2.63357	5.04039	11.2187	7.03857	25.875	8.84801	27.6266	0.554373	0.785255	5.1887	7.08772
Exp 3	0.967036	1.34766	0.843536	0.779355	1.96145	1.994	5.88569	16.6992	1.97156	2.3203	2.23095	2.91201	1.87715	2.50946	6.65912	9.10066
Exp 4	0.819118	0.418527	0.753009	0.276291	1.94825	2.1192	4.94259	12.9792	2.70132	4.36795	7.28192	15.3196	1.31113	1.6479	6.60924	9.76485
Hausdorff Distance 95% (pixels)
	NFL		GCL/IPL		INL		ONL		EZ		IZ/RPE		Choroid/Sclera		DZ
	Mean	SD	Mean	SD	Mean	SD	Mean	SD	Mean	SD	Mean	SD	Mean	SD	Mean	SD
Exp 1	2.60664	4.60294	21.9472	7.06926	16.6968	25.6332	38.543	91.6413	29.6232	96.5668	25.8573	43.7148	23.5062	54.8354	69.8823	113.489
Exp 2	3.00629	6.19109	2.53817	3.23989	22.1484	33.6444	46.1003	97.0537	58.5698	178.805	76.494	205.008	3.32654	7.32588	40.2913	65.8279
Exp 3	5.37237	14.4013	3.72985	8.71598	19.6361	29.2302	47.2089	120.446	20.7645	32.4411	23.9058	37.2313	17.2434	28.7112	57.0544	91.4853
Exp 4	3.05376	2.59962	2.47003	1.55144	18.6489	28.4812	45.4072	108.673	35.3988	100.002	92.7965	197.343	13.2711	21.6251	58.3439	92.5913

## Sheet: Fig 3B
	Macro Dice Coefficient		Transplant Dice Coefficient		Average Surface Distance		Hausdorff Distance 95%
	Mean	SD	Mean	SD	Mean	SD	Mean	SD
Exp 1	0.855581	0.0766681	0.712277	0.152914	6.2547	11.4213	41.7241	61.2849
Exp 2	0.878516	0.0582924	0.757983	0.116166	5.62723	8.88935	44.9184	61.6063
Exp 3	0.842844	0.100602	0.686802	0.200497	11.6	21.5267	68.3034	109.678
Exp 4	0.854869	0.0659787	0.710855	0.131393	10.3889	12.4152	93.8323	124.544
Exp 5	0.798683	0.121622	0.598657	0.242469	10.6668	15.7811	60.9862	81.0529

## Sheet: Fig 3C
	Macro Dice Coefficient		Transplant Dice Coefficient		Average Surface Distance		Hausdorff Distance 95%
	Mean	SD	Mean	SD	Mean	SD	Mean	SD
Exp 1	0.855581	0.0766681	0.712277	0.152914	6.2547	11.4213	41.7241	61.2849
Exp 2	0.878516	0.0582924	0.757983	0.116166	5.62723	8.88935	44.9184	61.6063
Exp 3	0.842844	0.100602	0.686802	0.200497	11.6	21.5267	68.3034	109.678
Exp 4	0.854869	0.0659787	0.710855	0.131393	10.3889	12.4152	93.8323	124.544
Exp 5	0.798683	0.121622	0.598657	0.242469	10.6668	15.7811	60.9862	81.0529

## Sheet: Fig 4A
	PLGA-iRPE	PLGA-iRPE	PLGA-iRPE	PLGA-iRPE	PLGA-iRPE	PLGA-iRPE	PLGA-iRPE	PLGA-iRPE	PLGA-iRPE	PLGA-iRPE	PLGA-iRPE	PLGA-only	PLGA-only	PLGA-only	PLGA-only	PLGA-only	PLGA-only	PLGA-only	PLGA-only	PLGA-only	PLGA-only	PLGA-only	lasered only	lasered only	lasered only	lasered only	lasered only	lasered only	lasered only	lasered only	lasered only	lasered only	lasered only
T1	0.376659	0.130169	0.413389	0.271718	0.328484	0.440462	0.29673	0.314196	0.330583			0.0623071	0.0268004	0.000643593									0.0568107	0.169292	0.156294	0	0.0568104	0.26479	0.0887458	0.24925	0.222642	0.0829276
T2	0.127277	0.359485	0.294751	0.335856	0.389465							0.0314596	0.00327137										0.285929	0.147051	0.0652694	0.0416667	0.101413	0.0841257
T3	0.346124	0.39006	0.252855	0.332882	0.340926							0.00654944	0.0214862	0.00329815									0.0677228	0.138181	0.00357769	0.0445274	0.10777	0.123582

## Sheet: Fig 4B
	PLGA-iRPE	PLGA-iRPE	PLGA-iRPE	PLGA-iRPE	PLGA-iRPE	PLGA-iRPE	PLGA-iRPE	PLGA-iRPE	PLGA-iRPE	PLGA-iRPE	PLGA-iRPE	PLGA-only	PLGA-only	PLGA-only	PLGA-only	PLGA-only	PLGA-only	PLGA-only	PLGA-only	PLGA-only	PLGA-only	PLGA-only	lasered only	lasered only	lasered only	lasered only	lasered only	lasered only	lasered only	lasered only	lasered only	lasered only	lasered only
T1	1.75714	1.22633	1.4766	1.54425	1.6552	1.18199	1.61841	2.2537	1.73516			1.47173	1.35156	1.27041									1.51419	1.56113	1.60896	1.60006	1.16906	1.49434	1.51421	1.72293	1.4462	1.3341
T2	1.2585	1.36819	1.2657	1.53456	1.65348							1.12643	1.0992										1.43722	1.51246	1.41149	1.07643	1.13558	1.13558
T3	1.29627	1.29012	1.24516	1.44214	1.22559							1.19879	0.765633	1.51537									1.20673	1.452	1.24111	0.869961	1.12942	1.30047

## Sheet: Fig 4C
	PLGA-iRPE	PLGA-iRPE	PLGA-iRPE	PLGA-iRPE	PLGA-iRPE	PLGA-iRPE	PLGA-iRPE	PLGA-iRPE	PLGA-iRPE	PLGA-iRPE	PLGA-iRPE	PLGA-only	PLGA-only	PLGA-only	PLGA-only	PLGA-only	PLGA-only	PLGA-only	PLGA-only	PLGA-only	PLGA-only	PLGA-only	lasered only	lasered only	lasered only	lasered only	lasered only	lasered only	lasered only	lasered only	lasered only	lasered only	lasered only
T1	1.42847	1.13944	1.27397	1.15694	1.22681	1.00706	0.953757	1.41749	1.11875			1.10184	0.980752	1.03608									0.922799	1.17387	1.35906	1.02046	1.07363	1.12267	1.17017	1.52127	1.17197	1.17011
T2	0.978179	1.25977	1.11133	1.10554	1.13982							0.890537	1.24987										1.11814	1.39769	0.913121	0.92627	1.24953	1.23667
T3	1.05157	1.32351	1.23424	1.18912	1.20283							1.70997	0.972785	1.6568									0.985196	1.63999	0.955361	1.19713	1.51321	1.2863

## Sheet: Fig 4D
	PLGA-iRPE	PLGA-iRPE	PLGA-iRPE	PLGA-iRPE	PLGA-iRPE	PLGA-iRPE	PLGA-iRPE	PLGA-iRPE	PLGA-iRPE	PLGA-iRPE	PLGA-iRPE	PLGA-only	PLGA-only	PLGA-only	PLGA-only	PLGA-only	PLGA-only	PLGA-only	PLGA-only	PLGA-only	PLGA-only	PLGA-only	lasered only	lasered only	lasered only	lasered only	lasered only	lasered only	lasered only	lasered only	lasered only	lasered only	lasered only
T1	1.04715	0.845813	1.10783	1.0608	1.11218	0.991198	1.16916	1.50637	1.23542			1.02848	1.00228	0.850793									1.01159	1.11996	1.35906	0.844382	1.04993	0.99252	0.946996	1.21736	1.07091	1.09314
T2	0.8214	1.0581	0.963258	1.02195	1.23864							0.845118	0.884471										1.11045	1.13541	0.838064	0.796373	1.04861	1.00427
T3	0.933129	1.04791	0.976377	1.04672	1.02725							1.12595	0.871677	1.07952									0.842476	1.10929	0.826232	0.813567	1.01878	1.0459

## Sheet: Fig 5K
B				T1 (14-28 days)			T2 (29-45 days)			T3 (46-80 days)
	Mean	SD	N	Mean	SD	N	Mean	SD	N	Mean	SD	N
untreated	21344.5	1970.68	6
PLGA-iRPE				16993.3	958.904	4	17770.7	711.141	4	17556.3	809.327	6
PLGA-only				9357.62	6106.3	4	5456.27	7473.66	4	7569.56	5036.82	4
laser				1047.09	394.763	6	1047.09	394.763	6	1188.15	527.404	6

## Sheet: Fig 6I
T1 (14-28 days)				T2 (29-45	days)		T3 (46-80	days)
	Mean	SD	N	Mean	SD	N	Mean	SD	N
PLGA-RPE	50.4054	46.1305	5	10.6613	18.466	3	35.9196	52.5357	5
PLGA	66.5978	37.664	5	59.321	53.3394	3	39.3438	36.0036	5
laser	131.18	51.3694	5	83.8287	27.3025	3	121.257	38.5684	5
healthy	265.217	37.7759	5	187.028	126.974	3	187.79	36.2168	5
